# Supplementary material for: Preschool and School Meal Policies: An Overview of What We Know about Regulation, Implementation, and Impact on Diet in the UK, Sweden, and Australia
Source: Nutrients. 2017 Jul 11;9(7):736. doi: 10.3390/nu9070736 (PMC5537850; doi:10.3390/nu9070736)
Supplement: Supplementary file 1 [file nutrients-09-00736-s001.zip]

Archive with 1 entries (1 files):
- nutrients-195173-supplementary.pdf
